# Supplementary material for: Evaluation of Central and Peripheral Fatigue in the Quadriceps Using Fractal Dimension and Conduction Velocity in Young Females
Source: PLoS One. 2015 Apr 16;10(4):e0123921. doi: 10.1371/journal.pone.0123921 (PMC4400165; doi:10.1371/journal.pone.0123921)
Supplement: S1 File — (XLSX) [file pone.0123921.s001.xlsx]

## Sheet: Table A
		FD				CV (m/s)
		20% MVC		60% MVC		20% MVC		60% MVC
		VL	VM	VL	VM	VL	VM	VL	VM
Subj 1	0.1	1.54848	1.52063	1.5443	1.53561	144.37	5.14873	42.4284	7.15268
	0.2	1.56424	1.52809	1.54848	1.55607	254.224	5.21576	44.4367	7.22733
	0.3	1.55056	1.53879	1.51926	1.53344	72.1096	5.2898	106.449	7.11679
	0.4	1.56412	1.53886	1.51785	1.52614	61.9543	5.0261	289.329	6.9406
	0.5	1.55853	1.54026	1.51279	1.51277	150.355	5.16804	97.6986	6.73448
	0.6	1.55116	1.54797	1.5071	1.50483	116.735	5.32148	66.3476	6.56826
	0.7	1.55107	1.53743	1.49374	1.48765	86.7184	5.11528	25.5454	6.49466
	0.8	1.53801	1.53575	1.50954	1.49585	109.831	5.14968	27.6857	6.44091
	0.9	1.53414	1.5302	1.48698	1.46756	112.376	4.9739	18.5781	6.47213
	1	1.53691	1.51006	1.47454	1.4544	135.444	5.14283	55.7814	6.2933
Subj 2	0.1	1.60299	1.56534	1.62708	1.60044	20.7261	5.32454	19.6497	7.15691
	0.2	1.60625	1.56883	1.62263	1.5995	20.7778	5.25431	20.0639	7.15473
	0.3	1.59688	1.56228	1.61819	1.58773	19.0192	5.19975	19.3183	7.01515
	0.4	1.60133	1.56944	1.62106	1.59412	21.8861	5.29133	19.5131	6.94488
	0.5	1.59403	1.56056	1.61108	1.58712	18.9741	5.36265	18.4482	6.76687
	0.6	1.59544	1.55829	1.60599	1.58837	20.3015	5.30794	18.8162	6.67378
	0.7	1.60869	1.56276	1.59814	1.57524	20.8966	5.24436	18.2478	6.56778
	0.8	1.58993	1.57817	1.59201	1.57085	20.3106	5.30901	17.4854	6.43774
	0.9	1.58891	1.55586	1.57482	1.55436	19.3026	5.25198	18.3483	6.24642
	1	1.58957	1.55392	1.5683	1.54344	19.4059	5.23677	17.9486	6.05944
Subj 3	0.1	1.53369	1.55039	1.58586	1.60988	5.43702	4.63805	6.67584	5.70564
	0.2	1.51626	1.55929	1.56977	1.59005	5.38492	4.55124	6.76666	5.79286
	0.3	1.5373	1.55278	1.55983	1.5879	5.24668	4.6023	6.79037	5.83571
	0.4	1.52695	1.55353	1.55787	1.57802	5.38181	4.65577	6.8131	5.84833
	0.5	1.52099	1.56049	1.56459	1.57625	5.10699	4.61659	6.646	5.71202
	0.6	1.53211	1.5568	1.56514	1.59235	5.31823	4.62528	6.53471	5.68269
	0.7	1.53233	1.56771	1.55407	1.57808	5.38902	4.58163	6.56761	5.57375
	0.8	1.53147	1.55907	1.54858	1.57283	5.26482	4.65563	6.2901	5.38929
	0.9	1.52785	1.56655	1.53969	1.56543	5.31426	4.62894	6.16814	5.20731
	1	1.53625	1.55134	1.52709	1.55624	5.42282	4.58037	5.96208	5.18682
Subj 4	0.1	1.54066	1.52342	1.56817	1.56729	14.905	5.10124	17.8735	7.38997
	0.2	1.55865	1.54621	1.56691	1.56518	14.992	5.10241	17.3479	7.44603
	0.3	1.54497	1.52995	1.56295	1.56569	15.7269	5.01355	17.4233	7.32573
	0.4	1.55727	1.53498	1.58258	1.5806	15.4604	5.06683	17.0462	7.21225
	0.5	1.56681	1.54177	1.56779	1.57036	15.6121	5.07883	16.3045	6.9985
	0.6	1.56367	1.54328	1.55927	1.56951	16.5231	4.99234	15.1198	6.81254
	0.7	1.57691	1.56559	1.56099	1.56437	16.698	5.10639	15.41	6.54343
	0.8	1.56904	1.55831	1.5444	1.55343	15.9207	5.13965	13.5853	6.27274
	0.9	1.54692	1.54438	1.53632	1.54118	15.619	5.14045	13.671	6.20012
	1	1.56074	1.56228	1.51045	1.52296	16.6551	5.16715	12.1493	5.82826
Subj 5	0.1	1.54287	1.583	1.57227	1.59591	8.33428	5.5454	11.0994	7.39922
	0.2	1.54978	1.57731	1.56574	1.59783	8.24811	5.36608	11.2736	7.457
	0.3	1.5434	1.57426	1.57301	1.59876	8.23134	5.46838	11.0859	7.34699
	0.4	1.54783	1.57298	1.55419	1.59534	8.51399	5.4224	11.7047	7.27282
	0.5	1.55366	1.58559	1.5531	1.58837	8.93363	5.53448	11.0317	7.07504
	0.6	1.5401	1.57468	1.53717	1.57794	8.11185	5.56539	10.997	6.92192
	0.7	1.53151	1.57994	1.52536	1.56828	8.98287	5.57645	10.7594	6.74863
	0.8	1.53297	1.57657	1.51772	1.56024	8.24337	5.55814	10.8609	6.58515
	0.9	1.54152	1.58459	1.49689	1.54503	8.48465	5.64133	10.806	6.37653
	1	1.51856	1.5795	1.48106	1.52301	8.27972	5.6296	10.8351	6.07804
Subj 6	0.1	1.51902	1.54649	1.54102	1.55396	5.97063	4.80116	7.30958	5.78655
	0.2	1.52054	1.56014	1.53812	1.57077	6.28481	4.842	7.04622	5.85962
	0.3	1.52036	1.55189	1.53603	1.55886	5.71826	4.81824	7.19457	5.92886
	0.4	1.51775	1.55315	1.52821	1.56109	5.6433	4.81753	6.87193	5.80683
	0.5	1.52181	1.54724	1.53324	1.55978	5.58637	4.81314	6.85484	5.71287
	0.6	1.51824	1.53811	1.5158	1.54871	5.70134	4.79977	7.117	5.66981
	0.7	1.52497	1.54371	1.52554	1.55368	5.27142	4.77798	6.865	5.61283
	0.8	1.52287	1.55449	1.52361	1.54982	5.41809	4.73623	6.48633	5.42551
	0.9	1.52336	1.5572	1.52198	1.533	5.49627	4.81123	6.59264	5.31357
	1	1.52724	1.5566	1.5168	1.53953	5.596	4.80267	6.45834	5.20617
Subj 7	0.1	1.50385	1.51651	1.54718	1.55174	14.9012	10.1716	16.8206	12.1913
	0.2	1.45978	1.45703	1.52496	1.53718	14.6488	10.2959	16.2445	12.6405
	0.3	1.46065	1.46066	1.51455	1.52674	14.0067	9.62827	16.4822	12.1188
	0.4	1.42563	1.41412	1.50538	1.50454	13.7285	9.23826	16.5297	11.9297
	0.5	1.43831	1.43504	1.51883	1.52231	13.9642	9.43025	16.4492	12.0552
	0.6	1.4346	1.43096	1.51699	1.5231	13.8513	9.51741	15.3228	11.4562
	0.7	1.3858	1.38468	1.47011	1.47583	14.2376	9.74722	15.1619	10.5873
	0.8	1.41425	1.43251	1.5176	1.51187	14.4413	9.56611	14.662	11.0643
	0.9	1.42537	1.41761	1.47608	1.47044	14.0354	9.71084	14.7337	10.3608
	1	1.41847	1.42586	1.47501	1.47691	12.9702	9.62243	14.7727	10.1623
Subj 8	0.1	1.56273	1.5705	1.58196	1.58645	7.41405	5.11468	10.6457	6.25576
	0.2	1.56339	1.57048	1.56009	1.57445	7.43514	5.15723	10.8045	6.25357
	0.3	1.56934	1.59038	1.54458	1.55962	7.06312	5.11779	10.4416	6.12097
	0.4	1.5602	1.56844	1.54656	1.56422	7.28676	5.07093	10.0751	6.15716
	0.5	1.56428	1.57942	1.53427	1.5566	7.6716	5.1027	9.76165	6.05931
	0.6	1.56546	1.56585	1.54502	1.54998	7.47479	5.06645	10.3445	5.88835
	0.7	1.55528	1.58141	1.52496	1.54153	7.42791	5.13236	10.3404	5.77726
	0.8	1.56019	1.57986	1.53289	1.5511	7.02678	5.09385	9.55251	5.73595
	0.9	1.55871	1.57867	1.52749	1.55075	7.16335	5.07719	9.63335	5.61129
	1	1.55657	1.57462	1.51544	1.53128	7.20836	5.07972	9.46785	5.38709
Subj 9	0.1	1.53356	1.54764	1.56245	1.57667	6.79616	4.92039	12.3152	7.26841
	0.2	1.53284	1.56676	1.55134	1.57577	7.09672	5.20218	12.0064	7.29485
	0.3	1.5398	1.56755	1.55135	1.57961	6.86324	5.25952	11.1696	7.30122
	0.4	1.53804	1.5471	1.54504	1.56575	7.38171	5.17892	11.063	7.10428
	0.5	1.52248	1.54586	1.54123	1.57712	6.91666	5.19444	10.4296	7.13891
	0.6	1.5282	1.53636	1.53925	1.56963	7.06955	5.1712	10.5519	7.12178
	0.7	1.52114	1.54192	1.52837	1.55855	6.73665	5.13835	10.3834	6.86077
	0.8	1.52364	1.5524	1.52314	1.55918	7.0109	5.04436	10.0972	6.86074
	0.9	1.52765	1.55127	1.52227	1.55504	6.7294	5.07555	9.45351	6.82323
	1	1.52434	1.54408	1.51174	1.5436	6.62212	5.08583	9.40526	6.52041
Subj 10	0.1	1.51364	1.55164	1.54247	1.58845	6.05767	4.85503	7.17235	5.3968
	0.2	1.52792	1.56451	1.5428	1.59083	6.3274	4.90042	7.23946	5.31909
	0.3	1.52689	1.55835	1.53898	1.57772	6.25993	4.91218	7.09981	5.17935
	0.4	1.53402	1.56426	1.54875	1.58131	6.26254	4.86376	6.90672	5.08254
	0.5	1.53374	1.55102	1.53088	1.57243	5.95357	4.81208	6.72407	4.9429
	0.6	1.53392	1.56453	1.52337	1.5607	6.0731	4.83777	6.56608	4.83951
	0.7	1.5352	1.56311	1.52104	1.55403	6.2875	4.91553	6.53377	4.76821
	0.8	1.53147	1.54944	1.51258	1.54356	6.10017	4.86444	6.3129	4.56881
	0.9	1.53657	1.56752	1.50472	1.53965	5.87278	4.79888	6.2079	4.45761
	1	1.53607	1.55661	1.49453	1.51937	5.9466	4.82526	6.07421	4.28836
Subj 11	0.1	1.54864	1.61791	1.49369	1.53791	4.69968	5.24132	34.7545	5.33399
	0.2	1.54644	1.6201	1.5575	1.60509	4.74722	5.30869	5.71294	5.86901
	0.3	1.55083	1.61588	1.53868	1.59925	4.79308	5.28998	5.54569	5.74606
	0.4	1.545	1.61341	1.52658	1.5815	4.83109	5.28556	5.43264	5.59073
	0.5	1.53794	1.62193	1.52076	1.57884	4.82003	5.3206	5.34275	5.47228
	0.6	1.53144	1.62241	1.51369	1.56737	4.77572	5.30792	5.17807	5.35585
	0.7	1.53699	1.62112	1.51613	1.57139	4.84178	5.29095	5.07069	5.22028
	0.8	1.52298	1.60942	1.49487	1.5559	4.71134	5.29309	4.96418	5.06736
	0.9	1.53708	1.60221	1.48176	1.54221	4.69496	5.29149	4.79191	4.87255
	1	1.54688	1.60779	1.47775	1.52678	4.84107	5.24668	4.66556	4.75523
Subj 12	0.1	1.54067	1.50808	1.56803	1.58626	8.82681	5.55994	8.33833	7.58359
	0.2	1.54545	1.5143	1.57551	1.57921	9.26312	5.2589	8.57101	7.78054
	0.3	1.54866	1.51699	1.56302	1.57683	8.64081	5.00051	8.29303	7.66077
	0.4	1.54977	1.50421	1.57116	1.5793	8.22458	5.65971	8.10072	7.55595
	0.5	1.53202	1.53416	1.58077	1.5835	7.1574	5.74553	7.91705	7.44367
	0.6	1.52597	1.53566	1.56653	1.58874	6.59461	5.89195	7.89943	7.34016
	0.7	1.5296	1.52712	1.55912	1.57957	6.32413	5.85341	7.824	7.21636
	0.8	1.53156	1.54004	1.56854	1.57892	6.05675	5.69071	7.499	7.11025
	0.9	1.53627	1.53919	1.56351	1.5764	6.30182	5.5796	7.39947	6.98615
	1	1.54048	1.53001	1.54906	1.56017	6.29225	5.59966	7.65937	7.02914
Subj 13	0.1	1.54541	1.54966	1.61785	1.61032	15.2751	5.15559	33.7622	7.57577
	0.2	1.55546	1.55593	1.6286	1.62305	15.8878	5.37017	34.3427	7.6882
	0.3	1.55255	1.55164	1.61401	1.62135	14.0411	5.27706	31.5829	7.57369
	0.4	1.55657	1.55458	1.60702	1.61664	17.0846	4.9781	28.9212	7.39603
	0.5	1.55609	1.55186	1.6053	1.61683	17.3259	5.5658	31.5336	7.24715
	0.6	1.55966	1.55247	1.59476	1.60489	16.7443	5.61538	29.4617	7.02909
	0.7	1.55936	1.54918	1.58823	1.59485	18.0099	5.65182	36.4655	6.87081
	0.8	1.55843	1.54986	1.5738	1.58878	17.8817	5.60381	34.2076	6.74721
	0.9	1.55255	1.56052	1.56006	1.56196	15.9316	5.62267	65.58	6.39438
	1	1.56439	1.5586	1.52523	1.53289	17.5202	5.52478	117.38	6.07989
Subj 14	0.1	1.57867	1.62664	1.59906	1.64275	5.81994	5.20653	6.85233	5.99488
	0.2	1.57737	1.61343	1.59894	1.63728	5.96614	5.19459	6.76101	5.99892
	0.3	1.57061	1.61242	1.59436	1.63936	5.83233	5.17648	6.69379	5.89259
	0.4	1.57903	1.62401	1.58692	1.63235	6.06118	5.22408	6.6725	5.83131
	0.5	1.58358	1.6154	1.58271	1.62585	6.03085	5.22529	6.69964	5.73734
	0.6	1.58503	1.61787	1.57507	1.6172	5.87169	5.18126	6.50725	5.65131
	0.7	1.56743	1.60879	1.57187	1.61607	5.99704	5.21687	6.41654	5.53887
	0.8	1.57637	1.61776	1.5615	1.6121	5.96536	5.25276	6.139	5.40744
	0.9	1.56867	1.61742	1.55275	1.59489	5.9946	5.23038	5.99848	5.19586
	1	1.56701	1.62233	1.53416	1.57009	5.85811	5.21724	6.10336	4.97257
Subj 15	0.1	1.54785	1.56759	1.57799	1.60407	12.3398	6.53026	15.0024	7.90687
	0.2	1.545	1.56563	1.56187	1.57495	11.7217	6.72282	15.4876	7.74298
	0.3	1.53328	1.54813	1.55806	1.56523	12.7365	6.66509	14.9204	7.7198
	0.4	1.53705	1.54914	1.557	1.58254	12.8929	6.56041	14.072	7.64923
	0.5	1.53572	1.56488	1.5424	1.56283	12.0151	6.37877	14.3019	7.46684
	0.6	1.5451	1.55979	1.55079	1.57524	11.084	6.2449	13.8935	7.45246
	0.7	1.50907	1.54189	1.5479	1.56976	11.7464	6.3738	14.4855	7.29045
	0.8	1.53153	1.55676	1.52336	1.54816	11.3338	6.27778	14.3427	7.14552
	0.9	1.53539	1.55425	1.51599	1.55841	11.6696	6.28603	14.4812	6.87577
	1	1.54161	1.5457	1.49074	1.53028	11.8882	6.36591	14.0946	6.8665
Subj 16	0.1	1.55869	1.56443	1.55907	1.62032	10.8215	4.0398	12.2187	4.74187
	0.2	1.5454	1.57591	1.55432	1.61297	9.85076	4.10478	12.0971	4.69443
	0.3	1.55203	1.57713	1.55436	1.62072	9.05744	4.13759	11.5485	4.61205
	0.4	1.54851	1.57612	1.54521	1.60936	9.37233	4.12136	10.9297	4.55263
	0.5	1.55581	1.56365	1.52847	1.59815	9.62663	4.10818	10.6845	4.47584
	0.6	1.55867	1.56931	1.52425	1.5996	9.12558	4.09671	9.95893	4.41192
	0.7	1.54755	1.57294	1.52611	1.59978	9.10776	4.10744	9.75493	4.33509
	0.8	1.55099	1.5608	1.50942	1.59119	10.4359	4.08833	8.94095	4.24146
	0.9	1.54562	1.55702	1.49975	1.57876	10.4085	4.06335	8.68311	4.12607
	1	1.54564	1.56316	1.491	1.55987	10.2783	4.02501	8.21861	3.92039
Subj 17	0.1	1.51813	1.54016	1.53239	1.56722	11.834	4.90372	9.22622	6.10535
	0.2	1.50703	1.53059	1.51473	1.55455	10.5352	4.93117	8.75706	6.13889
	0.3	1.5267	1.55611	1.51513	1.55524	9.3473	5.19335	8.5721	6.10008
	0.4	1.52172	1.54801	1.5092	1.55154	9.67405	5.07198	8.07009	5.96584
	0.5	1.53729	1.55879	1.49933	1.53711	8.75752	5.0358	8.02358	5.76424
	0.6	1.50424	1.54096	1.51325	1.55678	8.53223	5.11186	7.75788	5.62406
	0.7	1.51134	1.53852	1.49241	1.52599	7.84367	5.18625	7.84024	5.59486
	0.8	1.50694	1.53347	1.50536	1.53544	8.05266	5.11126	7.77314	5.38009
	0.9	1.5002	1.5451	1.4631	1.50141	8.36357	5.22877	8.02145	5.13091
	1	1.50172	1.52489	1.46668	1.49936	7.9836	5.02628	7.86087	4.89297
Subj 18	0.1	1.56294	1.51571	1.57803	1.58096	16.8902	3.73983	12.2287	4.87531
	0.2	1.56359	1.52257	1.5771	1.60322	16.6156	4.20542	13.4525	5.00571
	0.3	1.56112	1.53013	1.56343	1.60126	17.467	4.19415	10.8521	5.04479
	0.4	1.5484	1.53949	1.5602	1.60256	13.9726	4.30576	10.9718	5.0398
	0.5	1.57108	1.55314	1.55879	1.5968	16.329	4.27116	10.8462	4.99672
	0.6	1.55759	1.54718	1.55309	1.60046	11.2609	4.30838	9.04995	4.93722
	0.7	1.56755	1.54118	1.5528	1.59517	15.1073	4.30867	9.44238	4.90795
	0.8	1.56379	1.54732	1.54509	1.5865	13.1423	4.30615	8.86914	4.88608
	0.9	1.5593	1.54979	1.53751	1.57726	12.8899	4.25661	8.8009	4.8229
	1	1.56419	1.5637	1.54078	1.59184	11.0881	4.33702	7.94256	4.80127
Subj 19	0.1	1.48651	1.51747	1.55454	1.58176	7.52135	4.2722	11.2355	5.46846
	0.2	1.5056	1.53445	1.55109	1.57849	7.19039	4.32158	11.1462	5.43396
	0.3	1.49547	1.51278	1.5279	1.56201	7.03966	4.35798	10.5101	5.29122
	0.4	1.48557	1.53449	1.52894	1.57697	7.13292	4.35877	10.7519	5.24328
	0.5	1.48418	1.52589	1.50895	1.54849	6.66635	4.37493	9.74883	4.99235
	0.6	1.48609	1.53458	1.49531	1.53331	6.8574	4.35588	9.63196	4.82816
	0.7	1.46897	1.50991	1.4994	1.53823	6.58017	4.40364	8.86816	4.78142
	0.8	1.43077	1.48861	1.49974	1.53495	7.04263	4.44778	8.70363	4.63339
	0.9	1.45039	1.50503	1.48207	1.51537	6.68523	4.41213	8.3806	4.3641
	1	1.45239	1.48533	1.47154	1.49981	6.99195	4.38772	8.28624	4.42154
Subj 20	0.1	1.52832	1.54576	1.56499	1.5933	6.481	5.27743	8.48881	6.51725
	0.2	1.5332	1.5367	1.5503	1.58597	6.49779	5.2668	8.42465	6.57936
	0.3	1.52573	1.54956	1.54988	1.58819	6.66655	5.43143	7.95423	6.42979
	0.4	1.53679	1.56922	1.53129	1.57452	6.4675	5.41932	7.69554	6.31618
	0.5	1.49808	1.54125	1.52509	1.56636	6.87005	5.44213	7.63607	6.18187
	0.6	1.53711	1.55644	1.52298	1.5679	6.77227	5.31546	7.54611	5.99581
	0.7	1.51467	1.55036	1.52292	1.57703	6.53863	5.33357	7.48753	5.87351
	0.8	1.51719	1.54703	1.53164	1.56825	6.90702	5.2971	7.56128	5.72088
	0.9	1.50956	1.52005	1.51576	1.54714	6.69943	5.37843	7.4241	5.45685
	1	1.52316	1.5318	1.49637	1.52353	6.54629	5.36566	7.3814	5.18606
Subj 21	0.1	1.53914	1.5876	1.55941	1.60133	5.94527	4.28028	7.60133	4.98552
	0.2	1.53324	1.57953	1.55763	1.60001	6.12157	4.28016	7.33452	4.96517
	0.3	1.53143	1.58215	1.56624	1.6039	6.22402	4.27892	6.95987	4.91062
	0.4	1.53089	1.58283	1.55574	1.5989	5.87084	4.34116	6.84248	4.79761
	0.5	1.53484	1.60038	1.54293	1.59179	6.00145	4.3454	6.65988	4.70042
	0.6	1.5339	1.58395	1.53327	1.57777	5.98971	4.32871	6.53466	4.53457
	0.7	1.5357	1.58227	1.53011	1.56317	5.73837	4.27501	6.66147	4.44118
	0.8	1.54283	1.57733	1.5393	1.57704	5.7614	4.26656	6.29771	4.37459
	0.9	1.53561	1.59029	1.5162	1.55724	6.12988	4.28065	6.23736	4.19914
	1	1.53262	1.58147	1.52241	1.56485	5.85088	4.24799	6.07442	4.09732
Subj 22	0.1	1.49735	1.54523	1.54335	1.5656	9.7221	4.6292	10.8322	5.69113
	0.2	1.50751	1.54569	1.52397	1.54852	10.2683	4.66168	11.7096	5.83481
	0.3	1.50477	1.54642	1.51319	1.54151	10.0426	4.60684	12.1236	5.80612
	0.4	1.49857	1.53181	1.52442	1.54304	10.2104	4.64106	12.2746	5.72825
	0.5	1.48871	1.53579	1.50539	1.53645	10.4778	4.63954	11.9291	5.63461
	0.6	1.50702	1.53983	1.50638	1.53562	10.9492	4.62763	11.3213	5.52066
	0.7	1.50427	1.54377	1.50486	1.53208	11.0515	4.69884	11.0666	5.50887
	0.8	1.4894	1.53232	1.51972	1.54205	11.2151	4.63319	12.348	5.44368
	0.9	1.49874	1.54331	1.51005	1.53071	10.6169	4.71813	11.8942	5.34731
	1	1.48809	1.53324	1.48921	1.51757	11.4667	4.61025	13.2347	5.1349
Subj 23	0.1	1.55999	1.54501	1.55159	1.56837	11.1569	4.82657	10.9093	5.44834
	0.2	1.57092	1.55572	1.57923	1.59631	11.9534	4.91285	10.3708	5.66586
	0.3	1.55655	1.54686	1.58132	1.59733	11.5536	4.8185	10.4894	5.75267
	0.4	1.56192	1.5487	1.56477	1.57924	10.4792	4.80126	10.9477	5.65784
	0.5	1.56393	1.54472	1.574	1.58112	11.1785	4.79159	9.78919	5.6975
	0.6	1.55635	1.54411	1.56289	1.59038	10.8977	4.72038	10.3147	5.62825
	0.7	1.55219	1.54001	1.5703	1.58837	11.2179	4.8066	9.79714	5.69686
	0.8	1.56597	1.54705	1.55685	1.58079	13.6099	4.74982	9.43103	5.63113
	0.9	1.54822	1.54064	1.54705	1.56684	10.2733	4.75647	9.29489	5.64727
	1	1.54838	1.53855	1.57351	1.58008	10.5249	4.72407	9.20693	5.66188
Subj 24	0.1	1.55084	1.57897	1.59062	1.62283	7.98448	4.65261	8.63201	5.71074
	0.2	1.55621	1.54981	1.58652	1.61547	7.21605	4.67573	8.88916	5.61593
	0.3	1.56166	1.56322	1.58729	1.6134	7.18837	4.66505	8.68038	5.42996
	0.4	1.57129	1.57862	1.57785	1.61327	7.59843	4.76251	8.42143	5.40912
	0.5	1.56013	1.57472	1.56802	1.59989	7.21724	4.73902	8.34812	5.26388
	0.6	1.56457	1.57682	1.56345	1.59599	7.47224	4.76465	8.33822	5.09071
	0.7	1.55612	1.59206	1.56052	1.58976	6.43929	4.80762	8.1931	5.03253
	0.8	1.55343	1.5887	1.54841	1.58353	6.93344	4.87812	8.45546	4.8876
	0.9	1.54966	1.58702	1.53462	1.56927	6.90011	4.8847	9.46698	4.74206
	1	1.5564	1.59685	1.52241	1.55171	6.75461	4.93619	9.6079	4.6401
Subj 25	0.1	1.52187	1.52944	1.56084	1.58444	6.06211	5.35202	8.81268	7.176
	0.2	1.52183	1.53176	1.54212	1.57136	6.36106	5.38434	9.12086	7.32241
	0.3	1.51929	1.54157	1.53877	1.56149	6.73129	5.40236	8.78	7.09921
	0.4	1.5207	1.53111	1.52508	1.56174	6.45931	5.37711	8.11945	6.89059
	0.5	1.52306	1.54435	1.51508	1.55135	6.38931	5.37743	8.20035	6.78234
	0.6	1.51016	1.53793	1.52752	1.55562	5.94041	5.36932	8.25575	6.67618
	0.7	1.51673	1.5479	1.52003	1.54273	5.71805	5.2979	8.50106	6.69064
	0.8	1.51204	1.54509	1.51852	1.53707	6.05338	5.44097	8.23465	6.60155
	0.9	1.52529	1.55059	1.51022	1.52557	6.37797	5.38494	8.25627	6.33524
	1	1.51943	1.54185	1.49798	1.5124	5.76654	5.51713	8.1787	6.3659
Subj 26	0.1	1.55587	1.55702	1.5793	1.59515	12.6722	4.24648	7.54246	4.77664
	0.2	1.55311	1.55503	1.56526	1.58377	13.737	4.23039	7.38852	4.74372
	0.3	1.53881	1.55196	1.55134	1.57146	11.4472	4.1968	7.40635	4.67096
	0.4	1.5395	1.5466	1.54885	1.56636	10.9683	4.15966	7.29978	4.61076
	0.5	1.53459	1.53328	1.54413	1.56839	11.9175	4.14638	7.41785	4.59597
	0.6	1.53924	1.54143	1.52724	1.5584	8.68023	4.09915	7.14901	4.52764
	0.7	1.5177	1.5358	1.53217	1.57045	8.82422	4.08814	6.70124	4.24026
	0.8	1.54626	1.54406	1.52682	1.55915	12.2322	4.07163	6.59429	4.13496
	0.9	1.5325	1.55302	1.5174	1.55784	7.8151	4.00912	6.51888	4.12
	1	1.52622	1.56754	1.51875	1.55447	7.70582	4.05764	6.33746	4.04504
Subj 27	0.1	1.51544	1.54743	1.55603	1.58202	8.9934	4.4746	26.1296	5.59563
	0.2	1.52969	1.54946	1.55417	1.57944	12.5907	4.52693	34.4043	5.52733
	0.3	1.51767	1.54612	1.54855	1.57835	12.4631	4.51232	16.2967	5.44607
	0.4	1.51562	1.54283	1.54887	1.56973	11.0212	4.58406	20.4842	5.39097
	0.5	1.50774	1.54274	1.55605	1.5679	14.353	4.54204	21.4901	5.37858
	0.6	1.52052	1.53623	1.54632	1.55998	12.4768	4.47075	31.2584	5.34148
	0.7	1.51786	1.53902	1.54614	1.57162	10.7642	4.49849	159.505	5.28288
	0.8	1.50847	1.54326	1.54573	1.56405	9.57147	4.41408	94.7633	5.23536
	0.9	1.52115	1.53215	1.53336	1.55954	10.8533	4.43112	27.0388	5.16236
	1	1.50745	1.53403	1.40657	1.42286	13.0675	4.3899	22.7179	4.69705
Subj 28	0.1	1.54135	1.56329	1.54561	1.52976	23.3096	7.72185	29.1447	10.0975
	0.2	1.54309	1.554	1.54268	1.53353	23.2704	8.46497	38.68	10.8298
	0.3	1.53324	1.5679	1.53276	1.51253	22.1262	8.42802	32.5121	11.4529
	0.4	1.54625	1.55569	1.53298	1.52512	26.9902	8.49346	31.2475	11.4375
	0.5	1.5289	1.52891	1.53244	1.52624	27.6186	8.70433	27.4019	10.8245
	0.6	1.52691	1.52836	1.50652	1.49117	19.2505	8.48142	21.9585	10.2054
	0.7	1.52482	1.53338	1.51685	1.50875	20.7271	8.3482	20.4178	9.47786
	0.8	1.5184	1.52116	1.51605	1.5014	20.7333	8.58695	17.9073	9.84742
	0.9	1.5212	1.52648	1.5321	1.51692	20.0089	8.25912	16.8289	9.44368
	1	1.52851	1.52822	1.51999	1.50602	15.5428	8.44261	19.4312	9.80279
Subj 29	0.1	1.51897	1.54539	1.54436	1.56571	17.647	5.36946	18.2186	7.36882
	0.2	1.52338	1.55008	1.51939	1.55155	16.8014	5.56531	19.5834	7.46441
	0.3	1.52179	1.54422	1.52302	1.553	16.8652	5.63314	19.1355	7.51867
	0.4	1.51375	1.54749	1.52927	1.55848	16.3176	5.61983	18.2503	7.32265
	0.5	1.53142	1.55542	1.52087	1.54884	16.7159	5.66243	18.2505	7.18167
	0.6	1.51376	1.55363	1.50842	1.53572	13.5348	5.6847	19.5563	7.03196
	0.7	1.51655	1.53516	1.50643	1.52786	14.2097	5.57728	20.1129	6.87706
	0.8	1.52639	1.54345	1.49769	1.5198	16.8696	5.73036	21.4278	6.81715
	0.9	1.5267	1.56224	1.51106	1.52832	13.4249	5.70108	22.6779	6.52633
	1	1.53293	1.54822	1.49815	1.51785	15.406	5.71221	23.6138	6.2256

## Sheet: Table B
			age (years)	body weight (kg)	% fat	height (cm)	BMI	MVC (Nm)	Femur lenght (cm)	VAD %	Endurance Time (s)	Borg RPE scale (20% MVC)	Borg RPE scale (60% MVC)
		Subj 1	22.28	53.6	24	165.5	19.57	155.5	48	5.38852	62.125	6	20
		Subj 2	22.72	62	32	164	23.05	198	40	2.10601	68	14	16
		Subj 3	20.59	61.4	28	166.7	22.1	215.5	40	3.47698	30.5	11	20
		Subj 4	28.15	55.6	20	170.2	19.19	282	48	2.73953	66.875	10	19
		Subj 5	22.05	54.8	28	156.4	22.4	195	43	3.51524	63	13	18
		Subj 6	21.56	68.2	33	169.6	23.71	245.5	42	9.84278	70.75	13	20
		Subj 7	28.54	73.8	34	166.2	26.72	285	37	0.240984	40.25	13	20
		Subj 8	21.44	66.6	27	160.8	25.76	176.5	37	6.48774	58.625	12	18
		Subj 9	20.42	60.4	30	170.4	20.8	171.5	44	7.61582	63.875	9	19
		Subj 10	26.45	58.8	23	171.4	20.02	168.5	39	10.2948	72.125	13	19
		Subj 11	21.9	66	30	172.9	22.08	178.5	41	6.66194	62	12	20
		Subj 12	28.22	76.8	38	155.5	31.76	226.5	35	19.5343	46.625	9	20
		Subj 13	22.83	48.8	23	160.5	18.94	217.5	36	2.36415	65.375	12	20
		Subj 14	21.36	55.4	23	164.5	20.47	213	38	13.7257	70.25	10	16
		Subj 15	21.74	62.6	29	166.6	22.55	153	38	4.91457	52.75	10	20
		Subj 16	23.81	58	29	169.5	20.19	178	41	2.27992	57.5	13	18
		Subj 17	20.22	59.2	28	161.8	22.61	217	36.5	2.42812	45.5	13	20
		Subj 18	26.65	68	34	172.5	22.85	216	39.5	2.75502	53.625	11	20
		Subj 19	23.98	50.4	21	165	18.51	136.5	36	0.307222	46	12	20
		Subj 20	22.17	50.8	20	156.5	20.74	161	39.5	7.28661	64.875	9	19
		Subj 21	19.76	57.6	24	174	19.02	254	44	0.309091	46.625	10	15
		Subj 22	20.64	74.4	35	177	23.75	257.5	46.5	1.69783	41	9	18
		Subj 23	30	75.2	35	173	25.13	175	49	14.2773	44.25	10	20
		Subj 24	20.89	61	27	166.5	22	275.5	43	3.10441	67	12	19
		Subj 25	22.97	82	36	181	25.03	316.5	44.5	3.45869	57.125	10	18
		Subj 26	21.22	49	17	168	17.36	216	40	1.65788	87.125	10	20
		Subj 27	23.18	46.2	20	155	19.23	107	37	13.6987	60.375	6	19
		Subj 28	21.43	68.4	33	163	25.74	457.5	43	5.95065	50.25	13	19
		Subj 29	24.7	66.2	32	165.5	24.17	285.5	41.5	6.78901	64.625	9	19
		Power athlete	24					453		12	27	6	20
		Endurance athlete	30					273		0.54	78	6	14
